# Supplementary material for: Whole exome analysis reveals the genomic profiling related to chemo‐resistance in Chinese population with limited‐disease small cell lung cancer
Source: Cancer Med. 2022 Jun 23;12(2):1035–50. doi: 10.1002/cam4.4950 (PMC9883427; doi:10.1002/cam4.4950)
Supplement: Supplementary file 5 — Table S1. [file CAM4-12-1035-s004.xlsx]

## Sheet: Supplementary table 1
Supplementary table 1. Basic characteristics of patients with limited-stage small cell lung cancer treated with neo-adjuvant chemotherapy combined with surgery (N = 40).
Characteristics	No. of Patients	Characteristics	No. of Patients
	N (%)		N (%)
Age (years)a		Clinical stage
Median	56	I	15 (37.5)
Range	30-76	II	5 (12.5)
Gender		III	20 (50.0)
Male	32 (80.0)	Pathological stage
Female	8 (20.0)	0	4 (10.0)
Smoking status		I	12 (30.0)
Never smoker	10 (25.0)	II	9 (22.5)
Ever smoker	30 (75.0)	III	15 (37.5)
KPS		Adjuvant chemotherapy
100	1 (2.5)	Yes	30 (75.0)
90	34(85.0)	No	8 (20.0)
80	5 (12.5)	Unknown	2(5.0)
Neoadjuvant regimens		Adjuvant radiotherapy
EP/EC	33 (82.5)	Yes	11 (27.5)
EP/EC+Con radiation	3 (7.5)	No	27(67.5)
Others	4 (10.0)	Unknown	2 (5.0)
Neoadjuvant cycles		PCI
1	5 (12.5)	Yes	12 (30.0)
2	24 (60.0)	No	26 (65.0)
≥3	11 (27.5)	Unknown	2(5.0)
Neoadjuvant effecacy		Brain metastasis
cCR	5 (12.5)	yes	12 (30.0)
PR	25 (62.5)	no	24 (60.0)
SD	8 (20.0)	Unknown	4 (10.0)
PR-PD	2 (5.0)	Pathological evaluation
Operation		None	1 (2.5)
Lobectomy	32 (80.0)	Mild	17 (42.5)
Combined lobectomy	6 (15.0)	Moderate	11 (27.5)
Segmentectomy	1 (2.5)	Severe	3 (7.5)
Pneumonectomy	1 (2.5)	CR	4 (10.0)
Surgical evaluation		No evaluation	4 (10.0)
R0	39 (97.5)
R1	1 (2.5)
a Except for this value, other values are all presented as the number of patients.KPS, Karnofsky score; cCR, clinical complete response; PR, partial response; SD, stable disease; EP/EC, Etoposide combined with Cis-platinum or Carboplatin; PCI, prophylactic cranial irradiation.
