# Supplementary material for: Whole exome analysis reveals the genomic profiling related to chemo‐resistance in Chinese population with limited‐disease small cell lung cancer
Source: Cancer Med. 2022 Jun 23;12(2):1035–50. doi: 10.1002/cam4.4950 (PMC9883427; doi:10.1002/cam4.4950)
Supplement: Supplementary file 6 — Table S2. [file CAM4-12-1035-s010.xlsx]

## Sheet: Supplementary table 2
Supplementary table 2. Univariate and multivariate analyses for the RFS and OS of patients with SCLC treated with neo-adjuvant chemotherapy and surgery.
Variable	Recurrence Free Survival					Overall Survival
	Univariate (Log Rank)		Multivariate (Cox regression)			Univariate (Log Rank)		Multivariate (Cox regression)
	P Value		HR (95% CI)	P Value		P Value		HR (95% CI)	P Value
ECOG PS (2 vs. 0-1)	0.032		0.287 (0.101-0.818)	0.019		0.011		0.314 (0.096-1.025)	0.055
Post-surgery radiation (Yes vs. No)	0.076					0.047		2.358 (0.827-6.720)	0.108
Clinical stage (III vs. I-II)	0.031		2.708 (1.159-6.324)	0.021		0.041		2.893 (0.96-8.713)	0.059
Brain Metastasis (Yes vs. No)						0.002		4.777 (1.736-13.144)	0.002
ECOG, Eastern Cooperative Oncology Group; PS, performance status.RFS, recurrence free survival; OS, overall survival. SCLC, small cell lung cancer.
