# Supplementary material for: Whole exome analysis reveals the genomic profiling related to chemo‐resistance in Chinese population with limited‐disease small cell lung cancer
Source: Cancer Med. 2022 Jun 23;12(2):1035–50. doi: 10.1002/cam4.4950 (PMC9883427; doi:10.1002/cam4.4950)
Supplement: Supplementary file 7 — Table S3. [file CAM4-12-1035-s003.xlsx]

## Sheet: Supplementary table 3
Supplementary table 3. Quality control of somatic mutations of 28 patients.
Sample name	N or C	Effective(%)	Error(%)	Q20(%)	Q30(%)	Mapped	Properly mapped	PE mapped	SE mapped	With mate mapped to a different chr	With mate mapped to a different chr ((mapQ>=5))	Initial_bases_on_target	Initial_bases_near_target	Initial_bases_on_or_near_target	Total_effective_yield(Mb)	Effective_sequences_on_target(Mb)	Effective_sequences_near_target(Mb)	Effective_sequences_on_or_near_target(Mb)	Fraction_of_effective_bases_on_target	Fraction_of_effective_bases_on_or_near_target	Average_sequencing_depth_on_target	Average_sequencing_depth_near_target	Mismatch_rate_in_target_region	Mismatch_rate_in_all_effective_sequence	Base_covered_on_target	Coverage_of_target_region	Base_covered_near_target	Coverage_of_flanking_region	Fraction_of_target_covered_with_at_least_10x	Fraction_of_target_covered_with_at_least_50x	Fraction_of_target_covered_with_at_least_100x	Fraction_of_flanking_region_covered_with_at_least_10x	Fraction_of_flanking_region_covered_with_at_least_50x	Fraction_of_flanking_region_covered_with_at_least_100x
P1601	N	89.78	0.03	94.66	88.4	45844816 (99.69%)	0.9425	45754346 (99.49%)	180940 (0.39%)	1950111 (4.24%)	1835202 (3.99%)	60456963	75840481	136297444	7329.32	4148.75	1156.26	5305.01	0.566	0.7238	69	15.25	0.0067	0.0122	60323756	0.9978	67439610	0.8892	0.9786	0.6242	0.1775	0.4445	0.0588	0.01
P1601	C	84.49	0.02	97.59	95.37	111224864 (99.67%)	0.9605	111137206 (99.59%)	175316 (0.16%)	2932632 (2.63%)	2778893 (2.49%)	60456963	75840481	136297444	17792.7	11179	2720.09	13899	0.6283	0.7812	185	35.87	0.0055	0.0091	60314528	0.9976	70625991	0.9312	0.9934	0.936	0.7485	0.5937	0.227	0.0876
P1620	N	89.59	0.02	95.16	89.42	98922051 (99.69%)	0.9657	98730821 (99.50%)	382460 (0.39%)	2383089 (2.40%)	2249981 (2.27%)	60456963	75840481	136297444	15452.9	10052.1	2562.24	12614.3	0.6505	0.8163	166	33.78	0.0071	0.0102	60358869	0.9984	70577596	0.9306	0.9926	0.911	0.6812	0.5913	0.2151	0.0789
P1620	C	91.61	0.03	95.25	89.09	130744792 (99.66%)	0.9758	130495645 (99.47%)	498294 (0.38%)	1979837 (1.51%)	1878584 (1.43%)	60456963	75840481	136297444	19892.5	13550	3557.19	17107.2	0.6812	0.86	224	46.9	0.0067	0.0083	60367167	0.9985	72531869	0.9564	0.9946	0.9635	0.8552	0.6943	0.31	0.1367
P1621	C	81.4	0.01	95.44	89.89	95133985 (99.66%)	0.9674	94945328 (99.46%)	377314 (0.40%)	1980158 (2.07%)	1874763 (1.96%)	60456963	75840481	136297444	15073.8	10018.9	2361.8	12380.7	0.6647	0.8213	166	31.14	0.0074	0.0099	60359546	0.9984	70515376	0.9298	0.9934	0.9218	0.6969	0.5669	0.1982	0.0666
P1621	N	83.58	0.01	95.91	91.03	55535563 (99.65%)	0.9668	55437704 (99.47%)	195718 (0.35%)	1200649 (2.15%)	1129662 (2.03%)	60456963	75840481	136297444	8676.23	5667.93	1376.69	7044.63	0.6533	0.8119	94	18.15	0.007	0.0101	60340408	0.9981	63481561	0.837	0.9851	0.772	0.3659	0.4525	0.0966	0.0198
P1602	C	93.96	0.03	94.43	87.56	118814854 (99.36%)	0.8897	118599550 (99.18%)	215304 (0.18%)	11106394 (9.29%)	8832271 (7.39%)	60456963	75840481	136297444	16330.9	10199.3	2995.19	13194.5	0.6245	0.8079	169	39.49	0.0065	0.0093	60408862	0.9992	74757100	0.9857	0.9972	0.9479	0.7461	0.7224	0.2668	0.089
P1602	N	88.14	0.01	95.89	90.89	52542834 (99.65%)	0.9664	52431422 (99.44%)	222824 (0.42%)	1096947 (2.08%)	1036307 (1.97%)	60456963	75840481	136297444	8117.3	5463	1393.53	6856.53	0.673	0.8447	90	18.37	0.0065	0.0084	60375772	0.9987	66640194	0.8787	0.9896	0.7818	0.3423	0.4756	0.094	0.0162
P1603	C	91.1	0.02	95.12	89.27	112650961 (99.44%)	0.9508	112431119 (99.25%)	439684 (0.39%)	3673320 (3.24%)	3487954 (3.08%)	60456963	75840481	136297444	17815.5	11689	3081.83	14770.8	0.6561	0.8291	193	40.64	0.0069	0.009	60405240	0.9991	73597532	0.9704	0.9968	0.9468	0.7706	0.675	0.264	0.1022
P1603	N	93.65	0.02	95.31	89.82	89978153 (99.58%)	0.9558	89738918 (99.31%)	478470 (0.53%)	2675498 (2.96%)	2535545 (2.81%)	60456963	75840481	136297444	13856.3	9008.44	2656.95	11665.4	0.6501	0.8419	149	35.03	0.0074	0.0097	60389775	0.9989	72352222	0.954	0.9946	0.9182	0.6773	0.6773	0.2376	0.0725
P1622	N	95.04	0.03	94.9	88.67	61218028 (99.70%)	0.9627	61103922 (99.52%)	228212 (0.37%)	1596486 (2.60%)	1511948 (2.46%)	60456963	75840481	136297444	9454.06	5870.58	1812.14	7682.72	0.621	0.8126	97	23.89	0.0064	0.0089	60367995	0.9985	71306440	0.9402	0.9869	0.7909	0.397	0.5736	0.1411	0.0292
P1622	C	93.03	0.02	97.8	95.66	146069848 (99.75%)	0.9681	145947731 (99.67%)	244234 (0.17%)	3175923 (2.17%)	3016096 (2.06%)	60456963	75840481	136297444	22742.1	14841.3	4084.34	18925.6	0.6526	0.8322	245	53.85	0.0046	0.0063	60395490	0.999	73941484	0.975	0.9962	0.9642	0.8742	0.7303	0.3444	0.1696
P1604	C	87.67	0.02	97.63	95.38	113415092 (99.71%)	0.9508	113324704 (99.63%)	180776 (0.16%)	4090500 (3.60%)	3865622 (3.40%)	60456963	75840481	136297444	18698.3	11720.2	2837.98	14558.2	0.6268	0.7786	194	37.42	0.0051	0.0079	60396497	0.999	71365587	0.941	0.996	0.944	0.776	0.6176	0.241	0.0945
P1604	N	94.52	0.03	94.9	88.7	52761600 (99.68%)	0.9413	52655079 (99.48%)	213042 (0.40%)	2226083 (4.21%)	2105168 (3.98%)	60456963	75840481	136297444	8395.03	5028.65	1520.72	6549.36	0.599	0.7801	83	20.05	0.007	0.0103	60356922	0.9983	70506128	0.9297	0.9838	0.7308	0.2916	0.5294	0.1015	0.0173
P1623	C	89.84	0.01	95.78	90.7	108230653 (99.76%)	0.9629	108070091 (99.61%)	321124 (0.30%)	2749378 (2.53%)	2589433 (2.39%)	60456963	75840481	136297444	16913	10970.5	2872.1	13842.6	0.6486	0.8185	181	37.87	0.0063	0.0089	60389056	0.9989	69721347	0.9193	0.9954	0.9419	0.7751	0.6483	0.2561	0.0964
P1623	N	87.46	0.01	95.31	89.83	94562806 (99.66%)	0.9652	94406053 (99.50%)	313506 (0.33%)	2313494 (2.44%)	2177216 (2.29%)	60456963	75840481	136297444	14953.1	9389.65	2366.8	11756.5	0.6279	0.7862	155	31.21	0.0072	0.0111	60386550	0.9988	69202916	0.9125	0.992	0.8909	0.6507	0.5604	0.2005	0.0718
P1605	C	94.95	0.03	95.03	89.13	146578230 (99.59%)	0.8606	146216958 (99.35%)	722544 (0.49%)	16485772 (11.20%)	15290601 (10.39%)	60456963	75840481	136297444	22732.4	12636.7	3657.96	16294.6	0.5559	0.7168	209	48.23	0.0079	0.0121	60411821	0.9993	75113540	0.9904	0.9977	0.9589	0.8157	0.773	0.3125	0.1277
P1605	N	93.6	0.02	95.78	90.1	70892077 (99.58%)	0.9585	70706249 (99.32%)	371656 (0.52%)	1956247 (2.75%)	1860146 (2.61%)	60456963	75840481	136297444	10958.5	7227.61	2164.84	9392.45	0.6595	0.8571	120	28.54	0.0068	0.0086	60382103	0.9988	72452509	0.9553	0.9917	0.8604	0.5423	0.6224	0.1852	0.0469
P1624	C	89.35	0.02	95.36	89.46	87329597 (99.55%)	0.9622	87125246 (99.32%)	408702 (0.47%)	2276952 (2.60%)	2129048 (2.43%)	60456963	75840481	136297444	14560.5	9705.43	2028.76	11734.2	0.6666	0.8059	161	26.75	0.0064	0.0085	60386030	0.9988	62775789	0.8277	0.9881	0.8411	0.5921	0.4623	0.1526	0.0592
P1624	N	95.73	0.02	97	94.15	103218757 (99.82%)	0.9672	103149257 (99.76%)	139000 (0.13%)	2527271 (2.44%)	2406955 (2.33%)	60456963	75840481	136297444	15682.1	10340.5	3141.1	13481.6	0.6594	0.8597	171	41.42	0.0051	0.0066	60394485	0.999	74439670	0.9815	0.9961	0.9432	0.7433	0.7396	0.2813	0.0977
P1606	N	93.32	0.03	94.25	87.22	74099273 (99.49%)	0.9379	73911917 (99.23%)	374712 (0.50%)	3547100 (4.76%)	3369758 (4.52%)	60456963	75840481	136297444	11629.7	7481.09	2145.04	9626.12	0.6433	0.8277	124	28.28	0.0066	0.0086	60377096	0.9987	71198055	0.9388	0.9925	0.8705	0.5529	0.6112	0.179	0.0452
P1606	C	91.48	0.02	97.34	94.65	89415539 (99.07%)	0.9443	89372622 (99.03%)	85834 (0.10%)	3482029 (3.86%)	3264810 (3.62%)	60456963	75840481	136297444	14244.8	9245.52	2147.61	11393.1	0.649	0.7998	153	28.32	0.0054	0.0073	60399141	0.999	69045061	0.9104	0.9929	0.8762	0.6134	0.5204	0.1692	0.0597
P1625	N	94.09	0.02	95.77	89.97	90709171 (99.60%)	0.9709	90490888 (99.36%)	436566 (0.48%)	1500506 (1.65%)	1428072 (1.57%)	60456963	75840481	136297444	13786	9406.77	2660.19	12067	0.6823	0.8753	156	35.08	0.0069	0.0084	60392089	0.9989	72941363	0.9618	0.9946	0.9262	0.6927	0.6612	0.2348	0.0754
P1625	C	98.25	0.02	96.03	92.16	125023361 (98.93%)	0.8718	124671819 (98.65%)	703084 (0.56%)	12095106 (9.57%)	11528273 (9.12%)	60456963	75840481	136297444	20340.5	11401.1	3701.49	15102.6	0.5605	0.7425	189	48.81	0.0075	0.0115	60401846	0.9991	74929054	0.988	0.9958	0.9556	0.7941	0.7874	0.3302	0.1323
P1607	C	96.89	0.02	94.99	89.07	128773707 (99.42%)	0.9319	128290533 (99.04%)	966348 (0.75%)	6322108 (4.88%)	6027519 (4.65%)	60456963	75840481	136297444	19940.2	12846.8	3906.92	16753.7	0.6443	0.8402	212	51.51	0.0061	0.008	60411442	0.9992	75187408	0.9914	0.9977	0.9599	0.7952	0.7954	0.3315	0.1362
P1607	N	94.66	0.02	96.52	92.52	55122424 (99.73%)	0.9319	55073483 (99.64%)	97882 (0.18%)	2990256 (5.41%)	2835815 (5.13%)	60456963	75840481	136297444	8632.51	5249.15	1604.32	6853.47	0.6081	0.7939	87	21.15	0.0055	0.0083	60384992	0.9988	72311162	0.9535	0.9895	0.7512	0.308	0.5657	0.1055	0.018
P1626	C	96.35	0.02	97.72	95.52	108117960 (99.75%)	0.934	108000550 (99.64%)	234820 (0.22%)	5929985 (5.47%)	5661704 (5.22%)	60456963	75840481	136297444	16911.7	10858	3022.9	13880.9	0.642	0.8208	180	39.86	0.0041	0.0058	60398127	0.999	73810006	0.9732	0.9965	0.8945	0.5937	0.6605	0.2212	0.0931
P1626	N	93.26	0.02	96.75	93.75	56451518 (99.81%)	0.9658	56409054 (99.74%)	84928 (0.15%)	1461211 (2.58%)	1388211 (2.45%)	60456963	75840481	136297444	8669.81	5454.94	1643.35	7098.29	0.6292	0.8187	90	21.67	0.0054	0.0081	60387801	0.9989	72035288	0.9498	0.9901	0.7394	0.3099	0.5498	0.1106	0.0237
P1627	C	77.15	0.02	97.04	93.41	111139943 (99.83%)	0.9839	111073309 (99.77%)	133268 (0.12%)	640067 (0.57%)	593426 (0.53%)	60456963	75840481	136297444	17015.6	11624.8	2547.68	14172.5	0.6832	0.8329	192	33.59	0.0057	0.0076	60391936	0.9989	65239022	0.8602	0.9951	0.9336	0.7557	0.5395	0.2112	0.0843
P1627	N	71.55	0.01	96.31	91.66	53586914 (99.80%)	0.9853	53532487 (99.69%)	108854 (0.20%)	382595 (0.71%)	356278 (0.66%)	60456963	75840481	136297444	8215.07	5711.46	1256.34	6967.8	0.6952	0.8482	94	16.57	0.0055	0.0073	60224887	0.9962	54600248	0.7199	0.9763	0.7552	0.3894	0.4032	0.0947	0.0188
P1608	C	97.7	0.02	97.06	94.1	165573359 (99.51%)	0.9501	165360679 (99.38%)	425360 (0.26%)	5780925 (3.47%)	5504066 (3.31%)	60456963	75840481	136297444	25451.1	16145.4	5182.58	21328	0.6344	0.838	267	68.34	0.0055	0.0074	60386435	0.9988	75277030	0.9926	0.9958	0.979	0.9124	0.8601	0.4426	0.2279
P1608	N	91.48	0.02	96.72	93.69	52266213 (99.78%)	0.9619	52229589 (99.71%)	73248 (0.14%)	1487378 (2.84%)	1411245 (2.69%)	60456963	75840481	136297444	8172.82	5319.6	1467.95	6787.55	0.6509	0.8305	88	19.36	0.0055	0.0075	60233863	0.9963	68493696	0.9031	0.9817	0.7526	0.3413	0.498	0.1042	0.0174
P1628	N	89.76	0.01	95.65	90.53	59187815 (99.60%)	0.962	59060835 (99.38%)	253960 (0.43%)	1458052 (2.45%)	1376326 (2.32%)	60456963	75840481	136297444	9144.64	5768.03	1718.77	7486.8	0.6308	0.8187	95	22.66	0.0067	0.0098	60303410	0.9975	67992133	0.8965	0.9765	0.7368	0.3913	0.5323	0.1365	0.0311
P1628	C	89.33	0.02	95.39	89.91	57602590 (99.47%)	0.9579	57472968 (99.24%)	259244 (0.45%)	1530697 (2.64%)	1446555 (2.50%)	60456963	75840481	136297444	9055.38	5808.73	1568.38	7377.11	0.6415	0.8147	96	20.68	0.0067	0.0094	60394972	0.999	70384026	0.9281	0.9898	0.7851	0.3859	0.515	0.1129	0.0219
P1609	N	85.9	0.01	95.97	91.02	76642774 (99.76%)	0.9683	76533391 (99.61%)	218766 (0.28%)	1612935 (2.10%)	1520802 (1.98%)	60456963	75840481	136297444	7788.44	5078.81	1267.36	6346.17	0.6521	0.8148	84	16.71	0.0051	0.0075	60291296	0.9973	66056441	0.871	0.9851	0.749	0.2961	0.4475	0.0792	0.0129
P1609	C	88.2	0.03	95.07	89.25	88786737 (99.55%)	0.9465	88543758 (99.28%)	485958 (0.54%)	3460803 (3.88%)	3291884 (3.69%)	60456963	75840481	136297444	14312.9	9087.92	2406.48	11494.4	0.6349	0.8031	150	31.73	0.0066	0.0092	60359403	0.9984	72369547	0.9542	0.9927	0.9152	0.682	0.6127	0.2115	0.0655
P1610	N	92.48	0.03	93.5	85.98	50941335 (98.79%)	0.8985	50792678 (98.51%)	297314 (0.58%)	3849484 (7.47%)	3652708 (7.08%)	60456963	75840481	136297444	8091.54	4969.74	1476.45	6446.19	0.6142	0.7967	82	19.47	0.0067	0.0095	60302505	0.9974	71676291	0.9451	0.9854	0.7217	0.2751	0.5268	0.0915	0.015
P1610	C	98.57	0.02	96.78	93.59	195414873 (99.45%)	0.941	195108039 (99.30%)	613668 (0.31%)	8568878 (4.36%)	8173169 (4.16%)	60456963	75840481	136297444	29850.8	18761.7	6168.08	24929.8	0.6285	0.8351	310	81.33	0.0054	0.0074	60389707	0.9989	75488905	0.9954	0.996	0.9852	0.9308	0.9108	0.4933	0.2577
P1611	C	69.41	0.02	96.88	92.98	96695128 (99.79%)	0.9881	96627514 (99.72%)	135228 (0.14%)	414586 (0.43%)	384915 (0.40%)	60456963	75840481	136297444	14624.1	9927.74	2194.81	12122.6	0.6789	0.8289	164	28.94	0.0055	0.0072	60348679	0.9982	63341299	0.8352	0.9907	0.9005	0.6781	0.5081	0.1835	0.0662
P1611	N	85.7	0.01	95.75	89.97	59715497 (99.74%)	0.9852	59615751 (99.57%)	199492 (0.33%)	425474 (0.71%)	397090 (0.66%)	60456963	75840481	136297444	9034.84	6542.04	1530	8072.04	0.7241	0.8934	108	20.17	0.006	0.0071	60286773	0.9972	61362515	0.8091	0.9805	0.7894	0.4391	0.4583	0.114	0.0275
P1612	N	82.53	0.01	96.15	91.42	48174203 (99.64%)	0.974	48069421 (99.43%)	209564 (0.43%)	701555 (1.45%)	662121 (1.37%)	60456963	75840481	136297444	7438.25	5186.83	1171.25	6358.08	0.6973	0.8548	86	15.44	0.0059	0.0075	60371607	0.9986	61080742	0.8054	0.9874	0.7458	0.3057	0.4073	0.0742	0.0135
P1612	C	97.69	0.02	96.91	93.84	175428175 (99.40%)	0.9575	175156564 (99.24%)	543222 (0.31%)	4934124 (2.80%)	4701071 (2.66%)	60456963	75840481	136297444	26732.6	17476.9	5243.21	22720.2	0.6538	0.8499	289	69.13	0.0053	0.0069	60411400	0.9992	75428937	0.9946	0.9982	0.9843	0.902	0.8443	0.4148	0.2038
P1614	N	93.93	0.02	97.97	95.9	107492943 (99.81%)	0.9556	107402134 (99.72%)	181618 (0.17%)	3827181 (3.55%)	3626931 (3.37%)	60456963	75840481	136297444	12078.5	7694.07	2239.1	9933.17	0.637	0.8224	127	29.52	0.0044	0.0062	60401829	0.9991	73914190	0.9746	0.9959	0.9024	0.5828	0.6436	0.1869	0.045
P1614	C	96.87	0.02	95.31	89.65	144599262 (99.55%)	0.9578	144173934 (99.26%)	850656 (0.59%)	4062314 (2.80%)	3866630 (2.66%)	60456963	75840481	136297444	21996.6	14116.7	4645.82	18762.5	0.6418	0.853	233	61.26	0.0058	0.0075	60410911	0.9992	75503313	0.9956	0.9979	0.9771	0.8782	0.8703	0.411	0.1831
P1615	N	97.93	0.02	97.21	94.38	150032569 (99.89%)	0.9794	149935881 (99.82%)	193376 (0.13%)	2356259 (1.57%)	2229879 (1.48%)	60456963	75840481	136297444	22645.7	14913.7	4838.43	19752.2	0.6586	0.8722	247	63.8	0.005	0.0062	60397486	0.999	75310450	0.993	0.9974	0.9683	0.8252	0.8413	0.3894	0.1778
P1615	C	98.07	0.02	96.91	93.99	186591043 (99.81%)	0.9748	186425337 (99.72%)	331412 (0.18%)	3334453 (1.78%)	3177181 (1.70%)	60456963	75840481	136297444	28177.6	17759.7	6107.98	23867.7	0.6303	0.847	294	80.54	0.004	0.0053	60398493	0.999	75585854	0.9966	0.9976	0.98	0.8958	0.9148	0.4897	0.2528
P1616	C	96.53	0.03	94.19	87.59	151850445 (99.39%)	0.9349	151367667 (99.08%)	965556 (0.63%)	7301814 (4.78%)	6992593 (4.58%)	60456963	75840481	136297444	23229.9	14343.7	4791.87	19135.6	0.6175	0.8237	237	63.18	0.0067	0.0091	60399920	0.9991	75436367	0.9947	0.9961	0.9693	0.8438	0.8797	0.4107	0.1852
P1616	N	98.26	0.02	96.49	93.22	142956481 (99.74%)	0.9493	142812017 (99.64%)	288928 (0.20%)	5890701 (4.11%)	5637633 (3.93%)	60456963	75840481	136297444	21696.5	13776	4766.36	18542.4	0.6349	0.8546	228	62.85	0.0054	0.007	60322632	0.9978	75297465	0.9928	0.995	0.9652	0.8304	0.8865	0.4187	0.1832
P1629	C	92.39	0.01	95.86	90.38	128128166 (99.70%)	0.8406	127862306 (99.49%)	531720 (0.41%)	17184470 (13.37%)	15971010 (12.43%)	60456963	75840481	136297444	20090.6	11293.9	2825.49	14119.4	0.5621	0.7028	187	37.26	0.0059	0.0092	60271994	0.9969	73126123	0.9642	0.9946	0.9428	0.7597	0.6488	0.2365	0.0866
P1629	N	93.33	0.03	94.26	87.34	62082580 (99.52%)	0.8225	61810338 (99.09%)	544484 (0.87%)	9221362 (14.78%)	8595457 (13.78%)	60456963	75840481	136297444	9784.02	5301.16	1409.56	6710.72	0.5418	0.6859	88	18.59	0.0087	0.0129	60330972	0.9979	71252952	0.9395	0.9871	0.7378	0.3095	0.4924	0.0868	0.0163
P1613	C	94.16	0.03	94.8	88.27	117794766 (99.70%)	0.8777	117450944 (99.41%)	687644 (0.58%)	11961412 (10.12%)	11111162 (9.40%)	60456963	75840481	136297444	18110.8	10542.8	2849.9	13392.7	0.5821	0.7395	174	37.58	0.0079	0.0114	60401551	0.9991	74202919	0.9784	0.9969	0.9398	0.7283	0.677	0.2418	0.0845
P1613	N	92.82	0.03	94.66	87.98	74087400 (99.67%)	0.8971	73848708 (99.35%)	477384 (0.64%)	5935954 (7.99%)	5485593 (7.38%)	60456963	75840481	136297444	11393.8	6821.64	1776.76	8598.39	0.5987	0.7547	113	23.43	0.0081	0.0113	60391811	0.9989	72224025	0.9523	0.9945	0.8546	0.4727	0.5499	0.1314	0.03
P1617	C	95.98	0.03	94.38	87.4	109446949 (99.66%)	0.8534	109086952 (99.34%)	719994 (0.66%)	13882180 (12.64%)	12909340 (11.76%)	60456963	75840481	136297444	16826.8	9559.73	2769.17	12328.9	0.5681	0.7327	158	36.51	0.008	0.0116	60404231	0.9991	74357799	0.9804	0.9962	0.9043	0.6363	0.6923	0.2274	0.0768
P1617	N	96.47	0.03	94.09	86.97	70541163 (99.66%)	0.9146	70303290 (99.32%)	475746 (0.67%)	4823196 (6.81%)	4469703 (6.31%)	60456963	75840481	136297444	10676.9	6586.73	1893.11	8479.84	0.6169	0.7942	109	24.96	0.0086	0.0114	60399122	0.999	73477992	0.9688	0.9946	0.8249	0.4151	0.5959	0.136	0.0327
P1618	C	95.5	0.03	94.33	87.44	120781753 (99.63%)	0.8683	120344484 (99.27%)	874538 (0.72%)	13606032 (11.22%)	12726911 (10.50%)	60456963	75840481	136297444	18559.7	10796.8	3108.09	13904.9	0.5817	0.7492	179	40.98	0.0081	0.0114	60387605	0.9989	74266000	0.9792	0.9945	0.903	0.6601	0.702	0.2506	0.0971
P1618	N	97.43	0.03	94.51	87.67	59584068 (99.73%)	0.9781	59426108 (99.47%)	315920 (0.53%)	780796 (1.31%)	709566 (1.19%)	60456963	75840481	136297444	8909.51	5663.64	1793.22	7456.86	0.6357	0.837	94	23.64	0.0081	0.0102	60383694	0.9988	74118854	0.9773	0.9926	0.7786	0.3414	0.6197	0.1201	0.0246
P1619	C	95.78	0.02	95.02	88.58	119908074 (99.80%)	0.9693	119676672 (99.61%)	462804 (0.39%)	2603030 (2.17%)	2358929 (1.96%)	60456963	75840481	136297444	17936.3	11483.7	3219.05	14702.8	0.6402	0.8197	190	42.45	0.0075	0.0097	60398616	0.999	74545880	0.9829	0.9972	0.9592	0.8083	0.7159	0.2876	0.1085
P1619	N	97.2	0.02	94.68	87.94	64009618 (99.76%)	0.9765	63861758 (99.53%)	295720 (0.46%)	952276 (1.48%)	863784 (1.35%)	60456963	75840481	136297444	9564.03	6095.8	1915.93	8011.73	0.6374	0.8377	101	25.26	0.008	0.01	60381585	0.9988	74054995	0.9765	0.9925	0.8397	0.4294	0.6313	0.147	0.0261
