# Supplementary material for: Whole exome analysis reveals the genomic profiling related to chemo‐resistance in Chinese population with limited‐disease small cell lung cancer
Source: Cancer Med. 2022 Jun 23;12(2):1035–50. doi: 10.1002/cam4.4950 (PMC9883427; doi:10.1002/cam4.4950)
Supplement: Supplementary file 8 — Table S4. [file CAM4-12-1035-s009.xlsx]

## Sheet: Supplementary table 4
Supplementary table 4. The detailed information of somatic mutations in 28 patients
SampleID	Frame_Shift_Del	Frame_Shift_Ins	In_Frame_Del	In_Frame_Ins	Missense_Mutation	Nonsense_Mutation	Nonstop_Mutation	Silent	Splice_Site	3'Flank	3'UTR	5'Flank	5'UTR	IGR	Intron	RNA
P1601	8	1	0	0	250	25	1	90	13	3	17	11	17	103	378	41
P1616	4	1	1	0	135	20	0	43	11	10	29	16	27	135	387	47
P1617	14	4	0	0	221	28	0	96	21	5	31	25	27	174	451	54
P1622	8	0	0	0	256	20	2	96	19	6	33	14	25	125	390	51
P1609	16	4	1	0	451	35	1	181	31	7	41	24	38	164	662	84
P1608	13	1	0	0	296	24	0	82	12	6	21	19	22	102	367	61
P1607	8	1	0	0	195	14	1	84	15	4	22	16	15	136	436	60
P1602	14	2	0	0	429	33	0	155	19	7	38	24	42	152	390	49
P1629	18	3	0	0	476	49	0	166	25	8	42	43	46	200	660	93
P1614	3	0	1	0	119	14	0	42	9	0	9	6	9	53	199	17
P1615	13	3	2	1	192	20	1	72	8	10	29	22	27	253	591	59
P1621	15	4	2	0	521	38	0	167	16	4	41	30	43	207	684	101
P1611	31	3	13	1	215	22	0	99	11	5	22	5	16	87	370	44
P1623	9	4	1	0	344	18	0	190	22	7	42	20	29	122	629	81
P1610	18	3	1	0	586	44	0	195	32	13	43	42	60	279	875	88
P1626	5	0	1	0	198	7	0	67	10	3	20	10	18	73	283	38
P1603	10	1	0	1	276	29	1	122	20	5	31	19	27	170	591	87
P1605	21	5	0	0	364	32	0	151	29	9	32	35	44	204	665	85
P1619	4	3	0	0	118	9	0	57	4	2	9	5	9	48	185	28
P1604	22	6	0	0	451	42	1	144	32	5	53	41	36	227	666	92
P1618	3	0	1	0	56	3	0	29	5	4	9	6	9	55	173	19
P1620	8	2	5	0	252	16	0	117	13	1	25	18	29	102	473	38
P1625	12	1	2	1	234	14	0	181	14	3	45	29	39	123	657	68
P1606	15	3	1	0	283	21	0	83	16	7	30	26	37	212	530	68
P1612	3	2	1	0	161	10	1	55	8	3	13	12	17	70	202	32
P1627	11	2	7	1	258	11	0	167	15	4	28	11	25	85	403	64
P1613	20	5	0	0	618	44	1	238	40	16	53	40	53	247	856	116
P1624	13	14	5	4	422	16	3	417	41	15	87	38	51	203	1695	159
