# Supplementary material for: Whole exome analysis reveals the genomic profiling related to chemo‐resistance in Chinese population with limited‐disease small cell lung cancer
Source: Cancer Med. 2022 Jun 23;12(2):1035–50. doi: 10.1002/cam4.4950 (PMC9883427; doi:10.1002/cam4.4950)
Supplement: Supplementary file 9 — Table S5. [file CAM4-12-1035-s001.xlsx]

## Sheet: Supplementary table 5
Supplementary table 5. Comparison of signaficantly mutated genes (q＜0.05) between neo-adjuvant chemotherapy and chemotherapy naïve group.
#Gene	NAC group								CNV group
	Indels	SNVs	Tot Muts	Sample Affect	Sample Percent(%)	P-value CT	FDR CT		Indels	SNVs	Tot Muts	Sample Affect	Sample Percent(%)	P-value CT	FDR CT
RB1	3	14	17	15	78.95	0	0		4	2	6	6	66.67	1.08485e-10	1.039e-06
TP53	3	13	16	15	78.95	0	0		3	8	11	9	100	2.92745e-21	5.61e-17
TBX10									0	4	4	1	11.11	2.34756e-07	0.001
BRINP3	0	8	8	7	36.84	6.35079e-10	3.043e-06		0	3	3	2	22.22	0.000489644	0.265
COL11A1	1	9	10	7	36.84	1.13878e-07	0.0003637		0	4	4	4	44.44	0.000342233	0.241
HOXA5	1	4	5	4	21.05	5.63511e-07	0.002
ST18	0	6	6	5	26.32	1.28204e-06	0.003		1	0	1	1	11.11	0.0466202	1
SLCO1C1	0	5	5	5	26.32	2.31467e-06	0.004
NCAM2	0	6	6	5	26.32	4.12094e-06	0.006		0	1	1	1	11.11	0.077754	1
PKHD1	1	10	11	7	36.84	4.37684e-06	0.006		1	3	4	3	33.33	0.000364272	0.241
MYH6	0	8	8	5	26.32	3.81664e-06	0.006
ZNF729	1	5	6	5	26.32	5.03587e-06	0.006
LRRC7	0	7	7	6	31.58	9.46018e-06	0.01
GFRAL	0	4	4	3	15.79	9.71566e-06	0.01
ADAMTS20	1	6	7	5	26.32	1.29522e-05	0.012
ZNF804A	0	6	6	4	21.05	1.8159e-05	0.016		0	1	1	1	11.11	0.0708863	1
NTM	0	5	5	4	21.05	2.6816e-05	0.021
MAGEC1	0	6	6	5	26.32	3.47735e-05	0.026		1	0	1	1	11.11	0.0455463	1
F13B	0	4	4	4	21.05	3.83658e-05	0.027		0	1	1	1	11.11	0.0748085	1
PCDH15	1	6	7	6	31.58	4.01882e-05	0.028
KRTAP4-8	0	3	3	3	15.79	4.35554e-05	0.029
USH2A	0	10	10	9	47.37	4.90054e-05	0.031		1	3	4	4	44.44	0.0195876	0.884
LRRC4B	0	5	5	4	21.05	5.49966e-05	0.034
SERPINA4	2	1	3	3	15.79	6.17495e-05	0.037		0	1	1	1	11.11	0.0621998	1
MMP16	1	4	5	5	26.32	6.57786e-05	0.037		0	2	2	1	11.11	0.00675193	0.727
CCT8L2	1	3	4	4	21.05	6.79257e-05	0.037
STOML3	0	3	3	3	15.79	7.16838e-05	0.038
PDE6H	0	3	3	3	15.79	7.32076e-05	0.038
ZFHX4	0	9	9	8	42.11	7.46672e-05	0.038		0	5	5	4	44.44	0.000941342	0.317
FCRL3	0	5	5	5	26.32	8.16973e-05	0.04		0	2	2	2	22.22	0.00173445	0.432
DNM3	0	5	5	5	26.32	8.77536e-05	0.042
ATP8B4	1	4	5	4	21.05	9.39087e-05	0.043
IL1RAPL1	1	4	5	5	26.32	9.52881e-05	0.043
HCN1	0	5	5	4	21.05	0.000100858	0.044		0	2	2	2	22.22	0.0135041	0.818
