# Supplementary material for: Whole exome analysis reveals the genomic profiling related to chemo‐resistance in Chinese population with limited‐disease small cell lung cancer
Source: Cancer Med. 2022 Jun 23;12(2):1035–50. doi: 10.1002/cam4.4950 (PMC9883427; doi:10.1002/cam4.4950)
Supplement: Supplementary file 10 — Table S6. [file CAM4-12-1035-s008.xlsx]

## Sheet: Supplementary table 6
Supplementary table 6. Comparison of significantly mutated genes in different studies.
Gene Name	Rubin et al. (n = 36)		George et al. (n = 110)		Iwakawa et al. (n = 38)		NAC group		CNV group
	Num of sample affected	Persent of sample affected（%）	Num of sample affected	Persent of sample affected（%）	Num of sample affected	Persent of sample affected (%)	Num of sample affected	Persent of sample affected（%）	Num of sample affected	Persent of sample affected（%）
TP53	30	83.3333	103	93.6364	30	78.9	15	78.95	9	100
COL22A1	12	33.3333	20	18.1818			3	15.79	1	11.11
RB1	8	22.2222	88	80	28	73.7	15	78.95	6	66.67
RGS7			11	10			3	15.79
KIAA1211			19	17.2727			1	5.26	2	22.22
FPR1			7	6.36364					1	11.11
PTEN					5	12.5	2	10.53
ELAVL2	4	11.1111					2	10.53	1	11.11
RASSF8	4	11.1111
CNTNAP2	6	16.6667					3	15.79
BCLAF1	5	13.8889
GRM8	5	13.8889					3	15.79
KIF21A	6	16.6667					2	10.53
GRIK3	5	13.8889					2	10.53
C17orf108	2	5.55556
RUNX1T1	4	11.1111
PLSCR4	3	8.33333
CDYL	4	11.1111
RIMS2	5	13.8889					4	21.05	1	11.11
ZDBF2	5	13.8889					2	10.53	1	11.11
KHSRP	3	8.33333					1	5.26
SATB2	4	11.1111
COL4A2	6	16.6667					2	10.53
DIP2C	6	16.6667
TMEM132D	5	13.8889					4	21.05
ADCY1	5	13.8889
